# Supplementary material for: Safety, Immunogenicity of Co-Administered Vaccines, and Lot-to-Lot Consistency of a 14-Valent Pneumococcal Conjugate Vaccine (PNEUBEVAX 14®) Administered at 6–10–14 Weeks in Healthy Infants: A Multicenter, Phase IV Trial
Source: Vaccines (Basel). 2026 May 22;14(6):464. doi: 10.3390/vaccines14060464 (PMC13307665; doi:10.3390/vaccines14060464)
Supplement: Supplementary file 1 [file vaccines-14-00464-s001.zip]

Archive with 1 entries (1 files):
- vaccines-4264133-supplementary.pdf
